# Supplementary material for: Antibacterial Porous Coaxial Drug-Carrying Nanofibers for Sustained Drug-Releasing Applications
Source: Nanomaterials (Basel). 2021 May 17;11(5):1316. doi: 10.3390/nano11051316 (PMC8157037; doi:10.3390/nano11051316)
Supplement: Supplementary file 1 [file nanomaterials-11-01316-s001.zip]

Archive with 1 entries (1 files):
- nanomaterials-1150865-SI-done.pdf
